# Supplementary material for: The Upper Respiratory Tract of Felids Is Highly Susceptible to SARS-CoV-2 Infection
Source: Int J Mol Sci. 2021 Sep 30;22(19):10636. doi: 10.3390/ijms221910636 (PMC8508926; doi:10.3390/ijms221910636)
Supplement: Supplementary file 1 [file ijms-22-10636-s001.zip]

Archive with 1 entries (1 files):
- ijms-1388757-supplementary.pdf
